# Supplementary material for: Nonnegative matrix factorization analysis and multiple machine learning methods identified IL17C and ACOXL as novel diagnostic biomarkers for atherosclerosis
Source: BMC Bioinformatics. 2023 May 12;24:196. doi: 10.1186/s12859-023-05244-w (PMC10176911; doi:10.1186/s12859-023-05244-w)
Supplement: Supplementary file 3 — Additional file 3: Table S1. List of 223 prognostic related DEGs used in this study. [file 12859_2023_5244_MOESM3_ESM.xlsx]

Supplementary table 1. List of 223 prognostic related DEGs used in this study
IL17C
TMPRSS4
CYP2A13
CKMT2-AS1
SEZ6L2
SLC25A48
LOC101927204
ACOXL
AC010145.4
C20orf141
DDN
PIH1D3
RPRM
GRM2
PSG1
TBC1D27
SCG2
WI2-89031B12.1
FKRP
SFTPB
LOC101929050
PRKG2
PCSK2
EFNA3
SH2D5
DEFB118
CTD-2537I9.16
NADK2-AS1
ZNF510
LOC102724094
RPS6KA4
TTTY7
LOC101927278
CSMD2-AS1
CTBP1-AS2
FANCD2OS
XKRX
MGC32805
NKAIN1
ST6GALNAC5
TTLL7-IT1
AIPL1
PIN1P1
SFRP4
KRTAP4-8
SAGE1
CTD-2534I21.8
WDR65
FGF7
OR10J1
AMBP
LOC101929681
AQP8
ZIC3
LOC730101
RIIAD1
AC007349.5
ATAD3B
IFI27L1
ALX3
FST
LOC101927543
PROSER2
ASIC5
ZNF556
ANKRD33
LOC102724508
LOC102723845
RP11-6F2.5
UGT8
ZNF786
LOC101928461
AP000525.9
ZNF501
LINC00463
SLC4A1
LOC101928781
ZNF599
RP11-399E6.1
OR8G2
OTP
LOC101929550
STAR
HTR1A
ITM2A
LMO7
TAS1R2
CCNF
LOC283693
HSF2BP
PPP1R27
TRPM8
LOC101928921
LOC100130078
ZFP64
PMEL
OMP
HOXD11
LOC101928273
C18orf42
AC112198.1
JADE2
C1orf159
LOC101928371
LOC613266
DDI1
PAQR9
DYNC2H1
CUX2
IL36RN
GCK
MYO15A
PDE4DIP
RASGRP1
HTATSF1P2
BAI3
SYNPR-AS1
LPAR4
GPR123
ZDHHC11
GLIPR1L1
FN3K
R3HDML
LOC100506813
MPZ
FAM154A
GEMIN8
RP11-416I2.1
PCSK6
SHC3
OR3A3
LOC100505817
BCL11B
LOC641515
BTN3A2
FAM132B
SERPINB3
FAM47A
ADH7
AC067956.1
ADM5
LINC01431
MAGEA6
CTB-12O2.1
ZNF891
LINC00691
LOC100996404
SOX9-AS1
RPTOR
RP11-217B1.2
LOC101929622
LIMD1
KDM4D
LOC389831
LOC101929210
PRPH2
RP11-669I1.1
ESM1
DIRC3
THADA
BC039122
LOC400756
C5orf47
PRDM10
TMEM18
FSCN2
TMEM26
TNFRSF25
RSPH1
ANXA10
HEXA-AS1
FLJ35816
DRICH1
LINC01305
PRRC2B
LOC101928622
TEX36
KIAA0319
SHARPIN
CEP57L1
HERPUD1
LINC00922
LOC102724387
LOC100291666
POPDC3
LOC254028
LCE2B
ZNF709
PALM
AAMP
LOC101929591
LOC100130331
MFSD7
LOC100506022
LOC441528
LCTL
C8orf58
LOC200772
YME1L1
APLN
SPACA7
KAT2A
PRPF31
BTN3A1
ATAD3A
PTGDS
LOC101928896
HOXA1
PLEKHS1
CCDC8
LOC101926962
ZNF852
ZNF385B
ENPP6
SFRP2
KRT222
CNR1
ST18
PSMA8
FLJ45482
ABCC9
SULT1B1
CCND3
