# Supplementary material for: Nonnegative matrix factorization analysis and multiple machine learning methods identified IL17C and ACOXL as novel diagnostic biomarkers for atherosclerosis
Source: BMC Bioinformatics. 2023 May 12;24:196. doi: 10.1186/s12859-023-05244-w (PMC10176911; doi:10.1186/s12859-023-05244-w)
Supplement: Supplementary file 4 — Additional file 4: Table S2. Identification of hub genes by using LASSO. [file 12859_2023_5244_MOESM4_ESM.xlsx]

Supplementary table 2. Identification of hub genes by using LASSO
IL17C
TMPRSS4
SLC25A48
ACOXL
AC010145.4
SCG2
FKRP
LOC101929050
NADK2-AS1
TTTY7
ST6GALNAC5
OR10J1
LOC730101
AC007349.5
FST
PROSER2
ASIC5
ZNF786
AP000525.9
RP11-399E6.1
LOC101929550
ITM2A
PMEL
JADE2
GCK
BCL11B
LIMD1
HERPUD1
LOC102724387
AAMP
HOXA1
ZNF852
KRT222
