# Supplementary material for: Nonnegative matrix factorization analysis and multiple machine learning methods identified IL17C and ACOXL as novel diagnostic biomarkers for atherosclerosis
Source: BMC Bioinformatics. 2023 May 12;24:196. doi: 10.1186/s12859-023-05244-w (PMC10176911; doi:10.1186/s12859-023-05244-w)
Supplement: Supplementary file 5 — Additional file 5: Table S3. Identification of hub genes by using SVM-RFE. [file 12859_2023_5244_MOESM5_ESM.xlsx]

Supplementary table 3. Identification of hub genes by using SVM-RFE
IL17C
ITM2A
HERPUD1
GCK
PROSER2
LOC730101
PMEL
ACOXL
LOC102724094
KRT222
BCL11B
EFNA3
CYP2A13
AC007349.5
LOC102724387
TTTY7
SCG2
