# Supplementary material for: Nonnegative matrix factorization analysis and multiple machine learning methods identified IL17C and ACOXL as novel diagnostic biomarkers for atherosclerosis
Source: BMC Bioinformatics. 2023 May 12;24:196. doi: 10.1186/s12859-023-05244-w (PMC10176911; doi:10.1186/s12859-023-05244-w)
Supplement: Supplementary file 6 — Additional file 6: Table S4. Identification of hub genes by using RF. [file 12859_2023_5244_MOESM6_ESM.xlsx]

Supplementary table 3. Identification of hub genes by using RF
IL17C
TMPRSS4
ACOXL
